# Supplementary material for: Janus kinase inhibition suppresses PKC-induced cytokine release without affecting HIV-1 latency reversal ex vivo
Source: Retrovirology. 2016 Dec 20;13:88. doi: 10.1186/s12977-016-0319-0 (PMC5175306; doi:10.1186/s12977-016-0319-0)
Supplement: Supplementary file 1 — Additional file 1: Table 1. Compounds screened in the kinase inhibitor library. Compounds are listed by Chemical Abstracts Service (CAS) number in the order shown in Fig. 2 along with the compound’s common names, known functions, and if they were observed to reduce IC IL-6 levels by ≥fourfold. [file 12977_2016_319_MOESM1_ESM.xlsx]

## Sheet: Sheet1
CAS #	Common Name	Function	Reduces IL-6 ≥ to 4 fold
443798-55-8	Cdk1/2 Inhibitor III	Cdk1/cyclin B and Cdk2/cyclin A Inhibitor. Selective inhibitor of VEGF-R2, GSK-3b	No
854171-35-0	Indirubin Derivative E804	Cdk1/cyclin E, Src, Cdk3/cyclin A, Cdk1/cyclin B Inhibitor	No
212844-53-6	Purvalanol A	Cdc2/cyclin B, Cdk2/cyclin A, Cdk2/cyclin E, Cdk5/p35 Inhibitor	No
666837-93-0	SU9516	Cdk2/A, Cdk1/B, Cdk4D1 Inhibitor	No
546102-60-7	Cdk4 Inhibitor	Cdk4/D1, Cdk2/E, Cdk1/B Inhibitor	No
189232-42-6	Bohemine	Cdk Inhibitor	No
220749-41-7	Cdk1 Inhibitor	Cdk1/cyclin B Inhibitor	No
496864-15-4	Aloisine RP106	Cdk1/cyclin B, CDK5/p25, GSK-3 Inhibitor	No
114719-57-2	Fascaplysin Chloride	Cdk4/D1, Cdk6/D1 Inhibitor	No
265312-55-8	Cdk4 Inhibitor III; Ryuvidine	Cdk4/D1 Inhibitor	No
496864-16-5	Aloisine A	Cdk1/cyclin B, Cdk2/cyclin A, Cdk2/cyclin E, Cdk5/p25, GSK-3, JNK Inhibitor	No
40254-90-8	Cdk1/5 Inhibitor	Cdk 1/cyclin B, Cdk5/p25, GSK-3b Inhibitor	No
220792-57-4	Aminopurvalanol A	Cdk1/cyclin B, Cdk2/cyclin A, Cdk2/cyclin E, Cdk5/p35 Inhibitor	No
141992-47-4	Cdk4 Inhibitor II; NSC 625987	Cdk4/cyclin D1 Inhibitor	No
190654-01-4	Cdk1 Inhibitor; CGP74514A	Cdk1/cyclin B, PKCa Inhibitor. G2M cell cycle arrest.	No
444723-13-1	Cdk2 Inhibitor IV; NU6140	Cdk1/cyclin B, Cdk2/cyclin A, Cdk4/cyclin D, Cdk7/cyclin H Inhibitor	No
199986-75-9	CVT-313	Cdk2/A, Cdek2/E, Cdk1/B Inhibitor	No
784211-09-2	Cdk/Crk Inhibitor	Cdk1/B, Cdk2/E, Cdk3/E, Cdk5/p35, Cdk7/H/MAT1, Cdk9, Cdk4/D1, Cdk6/D3, GSK-3β Inhibitor	Yes
852529-97-0	Alsterpaullone, 2-Cyanoethyl	Cdk1/cyclin B, Cdk5/p25, GSK-3β Inhibitor	Yes
443797-96-4	Aurora Kinase/Cdk Inhibitor	Cdk1/B, Cdk2/A, Cdk2/E, Aurora-A, Aurora-B Inhibitor	Yes
601514-19-6	GSK-3β Inhibitor XII; TWS119	GSK-3b Inhibitor	No
404828-08-6	GSK-3 Inhibitor XIII	GSK-3 Inhibitor	No
244148-46-7	Isogranulatimide	GSK-3b, Chk1, Chk2, Cdk1, DNA-PK Inhibitor	No
160807-49-8	Indirubin-3'-monoxime	GSK-3b, Cdk1, Cdk5 Inhibitor	No
740841-15-0	GSK-3 Inhibitor X; 6-Bromoindirubin-3'-acetoxime	GSK-3a/b, Cdk5/p25, Cdk2/A Inhibitor	No
626604-39-5	GSK-3β Inhibitor XI	GSK-3b Inhibitor	No
142273-20-9	Kenpaullone	GSK-3b, Lck, Cdk2/cyclin A, Cdk2/cyclin E, Cdk5/p25 Inhibitor	No
487021-52-3	GSK-3β Inhibitor VIII	GSK-3b Inhibitor	No
478482-75-6	GSK-3 Inhibitor II	GSK-3b Inhibitor	No
667463-62-9	GSK3 Inhibitor IX; 6-Bromoindirubin-3'-oxime	GSK-3a/b, Cdk5/p25, Cdk2/A, Cdk1/B, Cdk4/D1 Inhibitor	No
237430-03-4	Alsterpaullone	GSK-3b, Cdk1/cyclin B Inhibitor	Yes
327036-89-5	GSK-3β Inhibitor I; TDZD-8	GSK-3b, Flt-3, PKC Inhibitor	Yes
345987-15-7	AS-601245; JNK Inhibitor V	hJNK1, hJNK2, hJNK3 Inhibitor	No
404009-46-7	DNA-PK Inhibitor V	PI3K-b, DNA-PK Inhibitor	No
925681-41-0	Akt Inhibitor X	p-AKT Inhibitor	No
35943-35-2	Akt Inhibitor V; InSolution™ Akt Inhibitor V; Triciribine	p-Akt1/2/3 Inhibitor	No
19545-26-7	Wortmannin	PI3K Inhibitor	No
154447-35-5	DNA-PK Inhibitor II	DNA-PK Inhibitor	No
129-56-6	JNK Inhibitor II; NSC 75890; Pyrazolanthrone; 1PMV	JNK-1, JNK-2, JNK-3 Inhibitor	No
312917-14-9	JNK Inhibitor IX	JNK2, JNK3 Inhibitor	No
404009-40-1	DNA-PK Inhibitor III	PI3K, DNA-PK Inhibitor	No
648449-76-7	AS-604850; PI 3-Kγ Inhibitor II	PI 3-Kγ, PI 3-Kα Inhibitor	No
297744-42-4	MEK Inhibitor I	MEK Inhibitor	No
54642-23-8	JNK Inhibitor II, Negative Control	Negative control for JNK Inhibitor II	No
371935-74-9	PI-103	DNA-PK, p110α, p110β, p110δ, p110γ, PI3-KC2β, mTORC1, mTORC2 Inhibitor	No
894804-07-0	JNK Inhibitor VIII	JNK1/2/3 Inhibitor	No
154447-36-6	LY294002	PI3K Inhibitor	No
623163-52-0	MEK Inhibitor II	MEK1 Inhibitor	No
331253-86-2	PDK1/Akt/Flt Dual Pathway Inhibitor	PDK1, Akt, p-Akt Inhibitor	No
612847-09-3	Akt Inhibitor VIII	Akt1/2/3 Inhibitor	No
331656-92-9	ERK Inhibitor III	ERK phosporylation of Rsk-1 and Elk-1 Inhibitor	No
154447-38-8	LY 303511, Negative control	LY 294002 (PI3K Inhibitor) Negative control	No
1177970-73-8	ERK Inhibitor II, Negative Control	ERK Inhibitor II Negative Control, Aurora B kinase inhibitor	No
53123-88-9	Rapamycin	mTOR Inhibitor	No
865362-74-9	ERK Inhibitor II; FR 180204	ERK1, ERK2, p38a Inhibitor	No
305350-87-2	MEK Inhibitor VII; SL 327	MEK1/2 Inhibitor	No
249762-74-1	PDGFR Tyrosine Kinase Inhibitor II	PDGFR, hPDGFβ-R-mFlt3 Inhibitor	No
174709-30-9	BPIQ-I; PD 159121	EGFR Inhibitor	No
65678-07-1	AG-1024; Tyrphostin AG-1024	IGF-1 Inhibitor	No
175178-82-2	AG 1478; InSolution™ AG 1478 ; Tyrphostin AG 1478	EGFR Inhibitor	No
269390-69-4	VEGFR Tyrosine Kinase Inhibitor II	VEGFR2 (KDR), VEGFR1 (Flt-1), c-Kit, c-Src, EGF-R Inhibitor	No
288144-20-7	VEGFR2 Kinase Inhibitor II	VEGF-R2 (KDR/Flk-1), PDGF-Rβ, p60c-src Inhibitor	No
146535-11-7	AG-1296; Tyrphostin AG-1296	PDGFR-a/b, c-kit	No
15966-93-5	VEGFR2 Kinase Inhibitor I	VEGF-R2, KDR/Flk-1, RTK inhibitor	No
286370-15-8	KRN 633	VEGFR1/2/3, c-kit, PDGFR-a	No
171179-06-9	PD 158780; InSolution™ PD 158780	EGFR	No
22617-28-8	AGL 2043	PDGFR, Flt-3/Flk-2, c-Kit (Kit)	No
204005-46-9	NSC 696819; Semaxinib; Sugen 5416; VEGFR2 Kinase Inhibitor III	VEGF-R (KDR/Flk-1), VEGF, bFGF	No
216661-57-3	VEGFR2 kinase inhibitor IV	Flk-1 (VEGFR-2/KD), PDGFRb, VEGFR-1 (Flt-1), VEGFR-3	No
196868-63-0	IGF-1R Inhibitor II; PQ401	IGF-1R-dependent tumor cell growth, IGF-1R autophosphorylation Inhibitor	No
179248-61-4	EGFR/ErbB-2 Inhibitor	EGFR, c-erbB2 Inhibitor	No
205254-94-0	PDGFR Tyrosine Kinase Inhibitor III	α-PDGFR, β-PDGFR, c-Kit, Flt3 Inhibitor	No
171745-13-4	Compound 56	EGFR Inhibitor	No
2012-07-07	SU 4312	Flk-1 (VEGFR-2), Flg, Flt-1, PDGFR-β Inhibitor	No
866405-64-3	AMPK Inhibitor; BML-275; Compound C; Dorsomorphin	KDR/VEGFR2, ALK2/BMPR-I, AMPK Inhibitor	No
2826-26-8	AG-9, Tyrphostin A1	EGFR Inhibitor Negative control	No
326914-10-7	SU11652	PDGFRβ, VEGFR2, FGFR1, Kit Inhibitor	No
71897-07-9	AG-1295; Tyrphostin AG 1295	PDGFR Inhibitor	No
133550-30-8	AG-490; Tyrphostin AG 490	EGFR Inhibitor	No
144978-82-5	AG-112; Tyrphostin A48; Tyrphostin AG 112	EGFR Inhibitor	No
5334-30-5	PP3	EGFR Inhibitor	No
120685-11-2	PKC-412, Staurosporine	PKCα/β/γ, PDGFRβ, VEGFR2, Syk, PKCη, PKCδ, Flk-1, Flt3, Cdk1/B, PKA, c-Kit, c-Fgr, c-Src, VEGFR1, EGFR, Ins-R, IGF-1R	No
216163-53-0	PD 174265	EGFR	No
881001-19-0	EGFR/ErbB-2/ErbB-4 Inhibitor; HDS 029	EGF and heregulin-induced erbB autophosphorylation, erbB-1, erbB-2, erbB-4 Inhibitor.	No
347155-76-4	PDGFR Tyrosine Kinase Inhibitor V	PDGFR, PDGFR phosphorylation, c-kit Inhibitor	No
627518-40-5	PDGFR Tyrosine Kinase Inhibitor IV	PDGFR-a/b, c-Abl, Lck, c-Src, Fyn, VEGFR Inhibitor	No
145333-02-4	BIM XI; Bisindolylmaleimide XI (hydrochloride); Ro 31-0432	PKCα, PKCβI, PKCε Inhibitor	No
119139-23-0	BIM IV; Bisindolylmaleimide IV; Arcyriarubin A	PKC, PKA Inhibitor	No
133053-19-7	Gö 6983	PKCα, PKCβ, PKCγ, PKCδ, PKCζ Inhibitor	No
97161-97-2	K-252a; InSolution™ K-252a	PKA, PKC, PKG, CaM Kinase II, MLCK, NGFR gp150trk Inhibitor	No
145915-60-2	CGP 53353; PKC βII /EGFR Inhibitor	PKCα, PKCβI, PKCβII, EGFR Inhibitor	No
7272-84-6	Rho Kinase Inhibitor III; Rockout; ROCK Inhibitor III	ROCK-I, ROCK-II, PRK2, MSK-1, PKA Inhibitor	No
146986-50-7	Y-27632	p160ROCK, ROCK-11 PKCe Inhibitor	No
133052-90-1	BIM I; Bisindolylmaleimide I; GF 109203X; Gö 6850	PKCα, PKCβI, PKCβII, PKCγ, PKCδ, PKCε, PKA Inhibitor	No
852547-30-9	PKR Inhibitor, Negative Control	PKR Inhibitor Negative control	No
545380-34-5	EVP4593; QNZ	NF-kB, LPS-induced TNF-a Inhibitor	No
507475-17-4	IKK-2 Inhibitor IV; TPCA-1	IKK-1, IKK-2, JNK, p38 MAPK, TNF-a (monocytes), IL-8 and IL-6 (synovial fibroblasts) Inhibitor	No
3895-92-9	Chelerythrine Chloride	PKC Inhibitor	No
62996-74-1	Staurosporine; Stsp	PKA, CaM kinase, MLCK, PKC, PKG Inhibitor	No
103745-39-7	HA-1077; Fasudil	Ca2+ antagonist, PKA, PKG Inhibitor	Yes
913844-45-8	Glycyl-H-1152 dihydrochloride; Rho Kinase Inhibitor IV	ROCK-II, PKG, Aurora A, Ca2+/calmodulin-dependent kinase type II Inhibitor	No
608512-97-6	C16; PKR Inhibitor	PKR Inhibitor	Yes
127243-85-0	H-89 dihydrochloride	PKA, CaM kinase II, MLCK, CK-I Inhibitor	Yes
136194-77-9	Gö 6976; InSolution™ Gö 6976	PKCa, PKCb1, PKCµ Inhibitor	Yes
19542-67-7	BAY 11-7082	TNF-a induced IkBa phosphorylation, E-selectin, VCAM-1, and ICAM-1 Inhibitor	Yes
257879-35-9	PKC β Inhibitor	PKCβ, PKCβI, PKCβII,PKCα, PKCγ, PKCε Inhibitor	Yes
856436-16-3	JAK3 Inhibitor VI	JAK3 Inhibitor	No
211555-04-3	JAK3 Inhibitor II; WHI-P 154	JAK3 Inhibitor	No
58753-54-1	JAK3 Inhibitor IV	JAK1, JAK3, EGFR Inhibitor	No
457081-03-7	JAK Inhibitor I; Pyridone 6	JAK1, JAK2, JAK3, Tyk2 Inhibitor	No
477600-75-2	CP 690550; Tofacitinib	JAK2, JAK3 Inhibitor	No
941678-49-5	Ruxolitinib; INCB 018424	JAK1, JAK2, JAK3 Inhibitor	Yes
135897-06-2	SB 218078	Chk1, Cdc2, PKC Inhibitor	No
212779-48-1	NG 52	Cdc28p, Pho85p Inhibitor	No
516480-79-8	BML-277; Chk2 Inhibitor II	Chk2 Inhibitor	No
300801-52-9	Cdc2-Like Kinase Inhibitor; TG003	Clk1/Sty, Clk4 Inhibitor	No
879127-16-9	Aurora Kinase Inhibitor III	Aurora A, Lck, Mbx, IGF-IR, Syk Inhibitor	No
331770-21-9	Aurora kinase inhibitor II	Aurora A, Aurora B Inhibitor	No
1485-00-3	MNS; Syk Inhibitor III	Syk Inhibitor	No
896138-40-2	Flt-3 Inhibitor II	Fit-3, PDGFR Inhibitor	No
179248-59-0	Src Kinase Inhibitor I	Src, Lck Inhibitor	No
227449-73-2	Syk Inhibitor II	Syk, PKCε Inhibitor	No
778270-11-4	Bcr-abl Inhibitor	Bcr-abl Inhibitor	No
870483-87-7	cFMS Receptor Tyrosine Kinase Inhibitor; GW 2580	cFMS Inhibitor	No
301305-73-7	Flt-3 Inhibitor	Flt-3 Inhibitor	No
213743-31-8	Lck Inhibitor	lck64-509 Y394, Lckcd pY394, Src, Kdr, Tie-2, Lck64-509 Y394, Blk, Fyn, Lyn, Csk, EGFR Inhibitor	No
658084-23-2	Met Kinase Inhibitor	Met, Flk, Ron, FGFR-1, c-Src, Cdk2, PDGFRβ, EGFR, Tie-2 Inhibitor	No
70563-58-5	Antibiotic TAN 420F; Herbimycin A; NSC 305978	p60v-src, c-Src, PDGF-induced phospholipase D activation Inhibitor	No
34823-86-4	GTP-14564	class III receptor tyrosine kinases (c-fms, c-kit, wt-FLT3, ITD-FLT3, PDGFRβ) Inhibitor	No
622387-85-3	Syk inhibitor	Syk Inhibitor	No
852045-46-6	Flt-3 Inhibitor III	Flt-3, c-Kit, KDR, c-Abl, Cdk1, c-Src, Tie-2, Inhibitor	No
165806-53-1	SB220025	p38 MAPK, ERK Inhibitor	No
167869-21-8	PD 98059	MAPK, MEK Inhibitor	No
152121-53-4	PD 169316	p38 MAPK	No
41179-33-3	CMPD-1; MK2a Inhibitor	p38-a MAPK phosphoryaltion of MK2a Inhibitor	No
581098-48-8	p38 MAP Kinase Inhibitor III	p38 MAPK, LPS induced TNF-a and IL-1b Inhibitor	No
172747-50-1	SB 202190	p38 MAPK Negative control	No
396129-53-6	LY 364947; TGF-β RI Kinase Inhibitor,	TGF-b Receptor I kinase, p38a MAPK Inhibitor	No
318480-82-9	SC68376	p38 MAPK	No
72873-74-6	SKF-86002	p38 MAP kinase, LPS stimulated monocyte IL-1 and TNF-a production Inhibitor	No
219138-24-6	p38 MAP Kinase Inhibitor	p38 MAPK	No
356559-13-2	TGF-β RI Kinase Inhibitor III	ALK4, p38 MAPKa Inhibitor	No
152121-47-6	SB 203580	p38 MAPK, LPS stimulated IL-1 and TNF-a Inhibitor	No
152121-30-7	SB 202190	p38b MAPK, p38 phosphorylation of ATF-2 Inhibitor	No
871307-18-5	Tpl2 Kinase Inhibitor	Tpl2, p38, MEK, Src, MK, PKC, EGFR, LPS-induced TNF-a inhibitor	No
905973-89-9	ATM/ATR Kinase Inhibitor	ATM, ATR Inhibitor	No
120166-69-0	Diacylglycerol Kinase Inhibitor II	Diacylglycerol kinase Inhibitor	No
186611-52-9	IC261	CK1δ, CK1ε, CK1α1 Inhibitor	No
301836-43-1	Casein Kinase II Inhibitor III, D-4476	CK II Inhibitor	No
221244-14-0	PP1 Analog II; 1-NM-PP1	T339G, c-Fyn-as1, c-Fyn, I338G, v-src-as1, F80G, CDK2-as1, F89G, CAMK IIα-as1, T315A, c-Abl-as2, c-Abl Inhibitor	No
330161-87-0	SU6656	Src, Fyn, Yes, Lyn Inhibitor	No
509093-47-4	IRAK-1/4 inhibitor	IRAK-1, IRAK-4 Inhibitor	No
1177741-83-1	Sphingosine Kinase Inhibitor	GST-hSK Inhibitor	No
52029-86-4	STO-609	CaM-KKa, CAM-KKb Inhibitor	No
522629-08-9	CGP 57380; MNK1 Inhibitor	MNK1 Inhibitor	No
587871-26-9	ATM Kinase Inhibitor, Ku-55933	ATM Kinase, DNA-PK, mTOR, PI3-K Inhibitor	No
934358-00-6	Casein Kinase II Inhibitor III; Tetrabromocinnamic Acid	CK II Inhibitor	No
127191-97-3	KN-62	CaM Kinase II Inhibitor	No
139298-40-1	KN-93	CaM Kinase II Inhibitor	No
